# Supplementary material for: Drug Therapeutic-Use Class Prediction and Repurposing Using Graph Convolutional Networks
Source: Pharmaceutics. 2021 Nov 10;13(11):1906. doi: 10.3390/pharmaceutics13111906 (PMC8622176; doi:10.3390/pharmaceutics13111906)
Supplement: Supplementary file 1 [file pharmaceutics-13-01906-s001.zip]

Archive with 1 entries (1 files):
- pharmaceutics-1419008-supplementary.pdf
